# Supplementary material for: Tracking the evolutionary history of Cortinarius species in section Calochroi, with transoceanic disjunct distributions
Source: BMC Evol Biol. 2011 Jul 19;11:213. doi: 10.1186/1471-2148-11-213 (PMC3161008; doi:10.1186/1471-2148-11-213)
Supplement: Additional File 4 — Population samples used in this study and their respective voucher numbers, GenBank numbers, collection date, collection site, host tree(s), collector and determinator. Holotype specimens are marked in bold. Herbarium abbreviations: IB = Herbarium Innsbruck, Austria; JFA = J. F. Ammirati material deposited at the Burke Museum, Herbarium, University of Washington Herbarium, Seattle, USA (WTU), Costa Rican National Biodiversity Institute (INB), and University of Costa Rica, San José (USJ); TUB = Herbarium Tübingense, University of Tübingen; S = Herbarium Stockholm, Sweden. [file 1471-2148-11-213-S4.XLS]

## Sheet: Tabelle1
Species	New species name assignation	Voucher	GenBank	Collection	Population	Collection site	Host tree (s)	Collector	Determinator
		number	number	date	samples
Dibaphi
C. arcuatorum Rob. Henry		IB19980286	AY033120	1998-10-17	P1	Italy, Parma	Quercus cerris	F. Bellú	M. Moser & F. Bellú
C. fulvoincarnatus Joach	C. arcuatorum Rob. Henry	PML5208	DQ663211	2000-10-15	P2	France, Cerin	Carpinus sp.	Bidaud
C. arcuatorum Rob. Henry		TSJ2000-083	DQ663212	2000-10-16	P3	France, Doubs	Carpinus and Quercus on calcareous ground	T.G. Froslev & T.S. Jeppesen	T.G. Froslev & T.S. Jeppesen
C. arcuatorum Rob. Henry		TUB 011421	AY174822a	2001-10-19	P4	Germany,Tübingen, Großholz	Fagus sylvatica, Pinus sp., Picea abies	S. Garnica	S. Garnica
C. arcuatorum Rob. Henry		TUB 019278	GU363456	2007-09-03	P5	Germany, Mürlenbach (Reinland-Pfalz)	Fagus sylvatica on calcareous soil	B. Oertel	B. Oertel
C. arcuatorum Rob. Henry		TUB 019283	GU363455	2008-09-14	P6	Germany, Eschweiler	Fagus sylvatica on calcareous soil	B. Oertel	B. Oertel
C. arcuatorum Rob. Henry		TUB 011403	AY174824a	2001-10-03	P7	Germany, Eschweiler	Fagus sylvatica, Quercus sp.	F. Röger & B. Oertel	F. Röger & B. Oertel
C. arcuatorum Rob. Henry		TUB 019279	GU363457	2007-09-30	P8	Germany, Eschweiler	Fagus sylvatica, Quercus sp.	T. Münzmay & B. Oertel	T. Münzmay & B. Oertel
C. arcuatorum Rob. Henry		TUB 011447	AY174823a	1999-10-17	P9	Germany, Buir (Eifel)	Fagus sylvatica	F. Röger & B. Oertel	F. Röger & B. Oertel
C. arcuatorum Rob. Henry		TSJ2004-043	DQ663213	2004-09-26	P10	Sweden, Västergötland	Carpinus and Quercus on calcareous ground	T.G. Froslev & T.S. Jeppesen	T.G. Froslev & T.S. Jeppesen
C. arcuatorum Rob. Henry		IB19870239	GU363458	1987-08-16	P11	USA, Wyoming, Teton Natl. Forest, Trail to Arizona Lake	Picea engelmannii	M. Moser	M. Moser
C. arcuatorum Rob. Henry		IB19870107	GU363459	1987-07-29	P12	USA, Wyoming, Teton Natl. Park, near String Lake	Picea engelmannii, Pseudotsuga menziesii	M. Moser	M. Moser
C. arcuatorum Rob. Henry	C. fulvo-arcuatorum Garnica & Ammirati	JFA 11766	EU057004	1995-11-17	P13	USA, California, Del Norte Co., Patrick Creek Campground	Notholithocarpus densiflora, Quercus chrysolepis	J. Ammirati	M. Moser
							Pseudotsuga menziesii
C. arcuatorum Rob. Henry	C. fulvo-arcuatorum Garnica & Ammirati	JFA 11765	EU057005	1995-11-17	P14	USA, California, Del Norte Co., Patrick Creek Campground	Notholithocarpus densiflora, Quercus chrysolepis	J. Ammirati	M. Moser
							Pseudotsuga menziesii
C. arcuatorum Rob. Henry	C. fulvo-arcuatorum Garnica & Ammirati	IB19950564	GU363453	1995-11-17	P15	USA, California, Del Norte Co., Patrick's Creek Campground	Notholithocarpus sp., Pseudotsuga sp.	M. Moser	M. Moser
C. arcuatorum Rob. Henry	C. fulvo-arcuatorum Garnica & Ammirati	JFA 11803	EU057003	1995-11-21	P16	USA, California, Del Norte Co., Big Flat Station. South Fork Smith River	Notholithocarpus densiflora	J. Ammirati	M. Moser
C. arcuatorum Rob. Herny	C. fulvo-arcuatorum Garnica & Ammirati	IB19950596	GU363454	1995-11-20	P17	USA, California, Del Norte Co., Middle Fork Smith River	Quercus sp. ( berberidifolius), Notholithocarpus sp.	M. Moser	M. Moser
						Highway 199, Danger Point
C. arcuatorum Rob. Henry	C. lilaciotinctus Garnica & Ammirati	JFA 11893	EU057002	1995-12-08	P18	USA, California, Mendocino Co., Casper-Little Lake Road	Notholithocarpus densiflora, Tsuga heterophylla	J. Ammirati	M. Moser
C. arcuatorum Rob. Henry	C. lilaciotinctus Garnica & Ammirati	IB19950686	GU363452	1995-12-08	P19	USA, California, Mendocino, Caspar-Little Lake Rd., Gabel Str. 408/409	Notholithocarpus sp.	M. Moser	M. Moser
C. arcuatorum Rob. Henry	C. jardinensis Garnica, Ammirati & Halling	JFA 12037	EU057060	1996-06-13	P20	Costa Rica, San José, Empalme, Jardín de Dota	Quercus seemannii, Q. copeyensis	J. Ammirati	J. Ammirati
C. arcuatorum Rob. Henry	C. jardinensis Garnica, Ammirati & Halling	JFA 12039	EU057000	1996-06-13	P21	Costa Rica, San José, Empalme, Jardín de Dota	Quercus seemannii, Q. copeyensis	J. Ammirati	J. Ammirati
C. arcuatorum Rob. Henry	C. jardinensis Garnica, Ammirati & Halling	JFA 12061	EU057001	1996-06-16	P22	Costa Rica, Prov. Cartago, Parque Prusia	Quercus costaricensis	J. Ammirati	J. Ammirati
Elegantiores
C. elegantior Fr.		IB19980414	GU363460	1998-09-17	P1	Schwitzerland, Kanton Graubünden, Valbella, 1500 m	Picea abies	U. Peintner	U. Peintner
C. elegantior Fr.		IB20010192	GU363461	2001-09-27	P2	Schwitzerland, Kt. Solothurn, Matzendorf, ob. Längenmoos	Picea sp., Pinus sp.	H. Fluri	M. Moser
C. elegantior Fr.		IB19980248	GU363464	1998-09-30	P3	Schwitzerland, VD, Forêt de Berley, Montagny-les Monts	Fagus sylvatica, Abies alba	Eisfelder-Kromer	M. Moser
C. elegantior Fr.		TUB 012709	EF014262c	2003-10-03	P4	Austria, Kärnten	Picea abies	B. Oertel	B. Oertel
C. elegantior Fr. (as var. eduliformis)		IB20040204	GU363463	2004-09-29	P5	Austria, Tirol, Arztal, 1900 m	Picea abies	Hasenöhrl	U. Peintner
C. elegantior Fr.		IB19790599	GU363462	1979-09-27	P6	Austria, Tirol, near Halltales	Picea abies	M. Moser	M. Moser
C. elegantior Fr.		TUB 011388	AY174850a	XX.10.2000	P7	Germany, Oberjoch	Picea abies	S. Garnica	S. Garnica
C. elegantior Fr.		TUB 011394	AY174851a	XX.10.2000	P8	Germany, Oberjoch	Picea abies	S. Garnica	S. Garnica
C. elegantior Fr.		AB00-09-120	DQ663292	XX.09.2000	P9	France, Echallon	Picea and Carpinus
C. elegantior Fr.		AT2004126	UDB000721	2004-07-21	P10	Sweden, behind Stenhagen, Uppsala	Mixed forest, old spruce plantation	A. F. S. Taylor	A. F. S. Taylor
C. elegantior Fr.		AT2004277	UDB000738	2004-10-10	P11	Sweden, behind Stenhagen, Uppsala	Mixed forest, old spruce plantation	A. F. S. Taylor	A. F. S. Taylor
C. elegantior Fr.		AT2005138	UDB000235	2005-09-11	P12	Sweden, Nasten, Uppsala, Uppland	Mixed forest	A. F. S. Taylor	A. F. S. Taylor
C. elegantior var. americanus	C. elegantio-montanus Garnica & Ammirati	JFA 12438	EU056999	1997-09-19	P13	USA, Wyoming, Carbon Co., Snowy Range, below Silver Lake	Picea engelmannii, Pinus contorta	J. Ammirati	M. Moser
C. elegantior var. americanus	C. elegantio-montanus Garnica & Ammirati	IB19890226	GU363465	1989-08-12	P14	USA, Wyoming, Teton Natl. Forest, Flagstaff Rd.,	Picea engelmannii	M. Moser	M. Moser
						about 1 mile from Highway 26/287
C. elegantior var. americanus	C. elegantio-montanus Garnica & Ammirati	IB19870057	GU363467	1987-07-23	P15	USA, Wyoming, Teton Natl. Forest, Turpin Meadows	Picea pungens	M. Moser	M. Moser
C. elegantior var. americanus	C. elegantio-montanus Garnica & Ammirati	IB19890189	GU363468	1989-08-07	P16	USA, Wyoming, Teton Natl. Forest, Fourmile Meadow	Picea engelmannii, Pinus contorta	H. Thiers	M. Moser
C. elegantior Fr.	C. elegantio-montanus Garnica & Ammirati	IB19970249	GU363469	1997-08-25	P17	USA, Wyoming, Teton Natl. Forest, Granite Creek Middle Fork, above Patrol Cabin	Picea engelmannii, Abies lasiocarpa	M. Moser
C. elegantior Fr.	C. elegantio-montanus Garnica & Ammirati	IB19910141	GU363470	1991-07-29	P18	USA, Wyoming, Teton Natl. Forest, Turpin Meadow, close above lodge	Picea engelmannii, P. pungens	M. Moser
C. elegantior var. americanus	C. elegantio-montanus Garnica & Ammirati	IB19970107a	GU363472	1997-08-02	P19	USA, Wyoming, Teton Natl. Forest, Fourmile Meadow	Picea engelmannii, Abies lasiocarpa	M. Moser	M. Moser
C. elegantior var. americanus	C. elegantio-montanus Garnica & Ammirati	IB19890059	GU363473	1989-07-17	P20	USA, Wyoming, Teton Natl. Forest, Turpin Meadow	Picea engelmannii, P. pungens	M. Moser	M. Moser
C. elegantior var. americanus	C. elegantio-montanus Garnica & Ammirati	IB19910140	GU363474	1991-07-29	P21	USA, Wyoming, Teton Natl. Forest, Turpin Meadow, close above lodge	Picea engelmannii, P. pungens	M. Moser	M. Moser
C. elegantior var. americanus	C. elegantio-montanus Garnica & Ammirati	IB1989226	GU363475	1989-08-12	P22	USA, Wyoming, Teton Natl. Forest, Flagstaff Rd.,about 1 mile of easten end	Picea engelmannii	M. Moser	M. Moser
C. elegantior var. americanus	C. elegantio-montanus Garnica & Ammirati	IB19970300	GU363466	1997-08-31	P23	USA, Wyoming, Shoshone Natl. Forest,Two Ocean Mountain	Picea engelmannii	M. Moser	M. Moser
C. elegantior Fr.	C. elegantio-montanus Garnica & Ammirati	JFA 11411	GU363471	1995-08-27	P24	USA, Wyoming, Shoshone National Forest, Brooks Lake, stream below ranch	Picea engelmannii, Abies lasiocarpa, Pinus contorta	J. Ammirati	J. Ammirati
C. elegantior Fr.	C. elegantio-montanus Garnica & Ammirati	JFA 11452	EU056998	1995-09-01	P25	USA, Wyoming, Teton Natl. Forrest, Flagstaff Road, 2.5 miles from Highway 26/287	Picea engelmannii, Pinus contorta	J. Ammirati	J. Ammirati
C. elegantior Fr.	C. elegantio-occidentalis Garnica & Ammirati	TUB 019280	GU363476	2006-10-11	P26	USA, Washington, Snohomish County, Barclay Lake Trail	Abies amabilis, Pseudotsuga menziesii, Tsuga heterophylla	J. Ammirati & S. Garnica	J. Ammirati & S. Garnica
C. elegantior Fr.	C. elegantio-occidentalis Garnica & Ammirati	JFA 13226	GU363477	2008-08-02	P27	USA, Washington, Wenatchee National Forest,Table Mountain,	Picea engelmannii, Abies lasiocarpa, Pinus contorta	J. Ammirati	J. Ammirati
							Pseudotsuga menziesii
C. elegantior Fr.	C. elegantio-occidentalis Garnica & Ammirati	JFA 13287	GU363478	2008-11-09	P28	USA, Washington, Wenatchee National Forest,Table Mountain,	Picea engelmannii, Abies lasiocarpa, Pinus contorta	J. Ammirati	J. Ammirati
							Pseudotsuga menziesii
C. elegantior Fr.	C. elegantio-occidentalis Garnica & Ammirati	JFA 11693	EU056997	1995-11-06	P29	USA, Oregon, Lincoln County, Drift Creek Camp	Picea sitchensis, Tsuga heterophylla	J. Ammirati	M. Moser
Napi
C. napus Fr.		TUB 012717	EU057067	2004-11-01	P1	Germany, Blasien-Dachsberg	Picea abies
C. napus Fr.		TUB 019281	GU363479	2005-11-04	P2	Germany, St. Blasien	Picea abies	Knoce & G. Saar	Knoce & G. Saar
C. napus Fr.		TUB 019282	GU363480	2005-10-17	P3	Germany, Löffingen	Abies alba, Picea abies	Knoce & G. Saar	Knoce & G. Saar
C. napus Fr.		AT2005152	UDB002241	2005-09-18	P4	Sweden, Uppsala, Stenhagen	Picea abies	A.F.S. Taylor	A.F.S. Taylor
C. napus Fr.		AT2005156	UDB002242	2005-09-18	P5	Sweden, Uppsala, Stenhagen	Picea abies	A.F.S. Taylor	A.F.S. Taylor
C. napus Fr.		S: F44393	EU057069	2004-10-07	P6	Sweden, Mockfjärd, Dalarna	Picea abies	K. Soop	K. Soop
C. napus Fr.		TSJ2001-003	DQ663341	1997-08-28	P7	Norway, Trondheim, Steinan	Picea sp., Pinus sp., Betula sp.	T. S. Jeppesen
C. napus Fr.		KH3	AJ236067	1995-10-16	P8	Norway, Oppland	?	M. Ursin
C. albobrunnoides M.M. Moser & McKnight	C. napus Fr.	IB19870275	GU363482	1987-08-22	P9	USA, Wyoming, Teton Natl. Forest, Union Pass, Lake of the Woods	Picea engelmannii	M. Moser
						Windriver Mts.2800 m
C. albobrunnoides M.M. Moser & McKnight	C. napus Fr.	IB19910261	GU363485	1991-08-15	P10	USA, Wyoming, Teton Natl. Forest, Lake of the Woods, Union Pass, Windriver Mts	Picea engelmannii	M. Moser	M. Moser
C. albobrunnoides M.M. Moser & McKnight	C. napus Fr.	IB19970162	GU363487	1997-08-10	P11	USA, Wyoming, Teton Natl. Forest, Flagstaff Creek, near Dam	Picea engelmannii, Abies lasiocarpa	M. Moser	M. Moser
C. albobrunnoides M.M. Moser & McKnight	C. napus Fr.	IB19870186	GU363490	1987-08-09	P12	USA, Wyoming, Teton Natl. Forest, Flagstaff Rd.	Picea engelmannii	H. Thiers	M. Moser
C. albobrunnoides M.M. Moser & McKnight	C. napus Fr.	IB19890242	GU363492	1989-08-16	P13	USA, Wyoming, Yellowstone Natl. Park, Trail to Turbid Lake (1st mile)	Pinus contorta	M. Moser	M. Moser
C. albobrunnoides M.M. Moser & McKnight	C. napus Fr.	IB19910237	GU363484	1991-08-13	P14	USA, Wyoming, Teton Natl. Forest, 5 miles north of Union Pass (near road)	?	M. Moser	M. Moser
C. albobrunnoides M.M. Moser & McKnight	C. napus Fr.	IB19890298	GU363483	1989-08-21	P15	USA, Wyoming, Teton Natl. Forest, Union Pass, Trail to Union Peak	Picea engelmannii	M. Moser	M. Moser
C. albobrunnoides M.M. Moser & McKnight	C. napus Fr.	IB1997303b	GU363491	1997-08-31	P16	USA, Wyoming, Shoshone Natl. Forest, Two Ocean Mountain	Picea engelmannii	M. Moser	M. Moser
C. albobrunnoides M.M. Moser & McKnight	C. napus Fr.	IB19910270	GU363486	1991-08-15	P17	USA, Wyoming, Teton Natl. Forest, Union Pass, Windriver Mts.	Picea engelmannii, Pinus contorta	H. Thiers	M. Moser
C. albobrunnoides M.M. Moser & McKnight	C. napus Fr.	IB19970303	GU363489	1997-08-31	P18	USA, Wyoming, Shoshone Natl. Forest,Two Ocean Mountain	Picea engelmannii	M. Moser	M. Moser
C. albobrunnoides M.M. Moser & McKnight	C. napus Fr.	IB19970194	GU363488	1997-08-18	P19	USA, Colorado, Boulder Co., Mountain Research Station	Abies lasiocarpa, Picea engelmannii	M. Moser	M. Moser
C. albobrunnoides M.M. Moser & McKnight	C. napus Fr.	JFA 12426	GU363481	1997-08-18	P20	USA, Colorado, Boulder Co., Mountain Research Center	Picea engelmannii, Abies lasiocarpa, Pinus contorta	J. Ammirati	M. Moser
C. albobrunnoides M.M. Moser & McKnight	C. napus Fr.	IB19890479	GU363493	1989-09-12	P21	USA, Washington, Chelan Co.,Rainy Pass	Abies lasiocarpa, Picea engelmannii	M. Moser	M. Moser
C. albobrunnoides M.M. Moser & McKnight	C. napus Fr.	JFA 10070	EU057015	1989-09-12	P22	USA, Washington, Chelan Co., Lake Ann	Picea engelmannii, Pseudotsuga menziesii, Abies lasiocarpa	J. Ammirati	M. Moser
var. violaceovelatus
C. subpurpureophyllus A.H. Smith	C. napus Fr.	JFA 11723	EU057016	1995-09-11	P23	USA, Oregon, Lincoln Co., Fogarty Creek State Park	Tsuga heterophylla, Pseudotsuga menziesii	J. Ammirati	M. Moser
var. sulphureovelatus M.M. Moser
Rufoolivacei
C. aureofulvus M.M. Moser		IB19930612	GU363495	1993-09-30	P1	Austria, Kärnten, near Knappenberg	Picea forest	Excursion	Exkursion
C. aureofulvus M.M. Moser		TUB 011831	AY669571b	1991-10-11	P2	Germany, Wolterdingen	Picea abies	D. Laber	E. Brandrud
C. aureofulvus M.M. Moser		AB01-09-31	DQ663228	2001-09-15	P3	France, Savoie	Picea forest	A. Bidaud	A. Bidaud
C. aureofulvus M.M. Moser		TSJ2004-065	DQ663229	2004-09-27	P4	Sweden, Västergötland	Picea on calcareous soil	T. G. Froslev & T.S. Jeppesen	T.G. Froslev & T.S. Jeppesen
C. aureofulvus M.M. Moser		IB19850209	GU363494	1985-09-14	P5	Schweden, Dalarna, Rättivik, Rättivik Heden	Pinus forest on calcareous soil	M. Moser	M. Moser
C. aureofulvus M.M. Moser		IB19870221	GU363496	1987-08-13	P6	USA, Wyoming, Teton Natl. Forest, Turpin Meadow, close to the Creek	Picea sp.	M. Moser	M. Moser
C. aureofulvus M.M. Moser		JFA 12428	EU0567061	1997-08-18	P7	USA, Colorado, Boulder Co., Mountain Research Station	Abies lasiocarpa, Picea engelmannii, Pinus contorta	J. Ammirati	M. Moser
							P. flexilis, Salix sp., Populus tremuloides
C. aureofulvus M.M. Moser		JFA 10065	EU0567051	1989-09-12	P8	USA, Washington, Skagit Co., Easy Pass Trailhead	Abies lasiocarpus, Tsuga heterophylla, T. mertensiana,
							Pseudotsuga menziesii, Picea engelmannii, Pinus monticola
C. aureofulvus M.M. Moser		IB19890428	GU363497	1989-09-06	P9	USA, Washington, Skagit Co., Easy PassTrailhead	Abies lasiocarpa, Picea engelmannii	M. Moser	M. Moser
